# Supplementary material for: Use of the FMR1 Gene Methylation Status to Assess the X-Chromosome Inactivation Pattern: A Stepwise Analysis
Source: Genes (Basel). 2022 Feb 25;13(3):419. doi: 10.3390/genes13030419 (PMC8951761; doi:10.3390/genes13030419)
Supplement: Supplementary file 1 [file genes-13-00419-s001.zip]

Archive with 1 entries (1 files):
- genes-1600741-supplementary.pdf
